# Supplementary material for: Definition of intercultural competence (IC) in undergraduate students at a private university in the USA: A mixed-methods study
Source: PLoS One. 2018 Apr 26;13(4):e0196531. doi: 10.1371/journal.pone.0196531 (PMC5919648; doi:10.1371/journal.pone.0196531)
Supplement: S2 File — (ZIP) [file pone.0196531.s002.zip]

Archive with 2 entries (2 files):
- IC_USA_Data Coding Manual.pdf
- IC_USA_Data.xlsx
