# Supplementary material for: Definition of intercultural competence (IC) in undergraduate students at a private university in the USA: A mixed-methods study
Source: PLoS One. 2018 Apr 26;13(4):e0196531. doi: 10.1371/journal.pone.0196531 (PMC5919648; doi:10.1371/journal.pone.0196531)
Supplement: S2 File — (ZIP) [file pone.0196531.s002.zip › IC_USA_Data.xlsx]

## Sheet: Version2_cleaned_karina_3adject
id	Q1	Age	Gender	US_nationality	English_school	International_school	LivedOutsideUS	Countries_6months	StudyAbroad	ICTopics	P1	P2	P3	P4	P5	P6	P7	P8	P9	P10	P11	P12	P13	P14	P15	P16	P17	P18	P19	P20	P21	Characteristics_1_Group	Characteristics_1_Rank	Characteristics_2_Group	Characteristics_2_Rank	Characteristics_3_Group	Characteristics_3_Rank	Characteristics_4_Group	Characteristics_4_Rank	Characteristics_5_Group	Characteristics_5_Rank	Characteristics_6_Group	Characteristics_6_Rank	Characteristics_7_Group	Characteristics_7_Rank	Characteristics_8_Group	Characteristics_8_Rank	Characteristics_9_Group	Characteristics_9_Rank
1	I'm not quite sure what these words mean, so I'm going to take a guess. Intercultural competence could be knowing about and being open to many different types of cultures that are different from your own.	19	female	yes	yes	no	no	only USA	no	no	3	5	5	3	5	5	5	5	5	5	5	5	6	5	5	5	5	5	4	5	5	#NULL!	#NULL!	#NULL!	#NULL!	#NULL!	#NULL!	#NULL!	#NULL!	#NULL!	#NULL!	#NULL!	#NULL!	#NULL!	#NULL!	#NULL!	#NULL!	#NULL!	#NULL!
2	intercultural competence means that one has the ability to think not only ina reasonable and logical way, but being able to apply what one learns from class into reality.	18	female	no	no	no	yes	USA+other	yes	yes	4	5	4	4	4	5	6	6	6	6	6	6	5	5	6	6	4	6	5	5	6	#NULL!	#NULL!	#NULL!	#NULL!	#NULL!	#NULL!	#NULL!	#NULL!	#NULL!	#NULL!	#NULL!	#NULL!	#NULL!	#NULL!	#NULL!	#NULL!	#NULL!	#NULL!
3	to be able to understand and relate to people of other cultures then your own	19	female	yes	yes	yes	no	only USA	no	yes	5	5	3	2	6	5	6	5	5	5	6	5	5	5	5	4	5	4	4	4	4	#NULL!	#NULL!	#NULL!	#NULL!	#NULL!	#NULL!	#NULL!	#NULL!	#NULL!	#NULL!	#NULL!	#NULL!	#NULL!	#NULL!	#NULL!	#NULL!	#NULL!	#NULL!
5	Understanding the ways other cultures intertwine	19	female	yes	yes	no	no	only USA	no	no	4	6	4	3	3	3	6	6	6	6	6	6	6	6	6	6	6	6	6	6	6	#NULL!	#NULL!	#NULL!	#NULL!	#NULL!	#NULL!	#NULL!	#NULL!	#NULL!	#NULL!	#NULL!	#NULL!	#NULL!	#NULL!	#NULL!	#NULL!	#NULL!	#NULL!
6	When you have knowledge about other cultures not just your own. you have knowledge not just on little things about other cultures but are aware of many things that are going on within each culture.	18	female	yes	yes	no	no	only USA	no	yes	6	3	4	6	4	4	6	4	6	5	3	4	4	4	3	5	5	6	6	3	3	#NULL!	#NULL!	#NULL!	#NULL!	#NULL!	#NULL!	#NULL!	#NULL!	#NULL!	#NULL!	#NULL!	#NULL!	#NULL!	#NULL!	#NULL!	#NULL!	#NULL!	#NULL!
8	Understanding the nuances and values of another culture or at the least, understanding that they may be different from your own.	18	male	yes	yes	no	no	only USA	no	yes	5	6	4	5	4	4	4	6	4	4	5	4	6	4	6	5	6	6	4	5	5	#NULL!	#NULL!	#NULL!	#NULL!	#NULL!	#NULL!	#NULL!	#NULL!	#NULL!	#NULL!	#NULL!	#NULL!	#NULL!	#NULL!	#NULL!	#NULL!	#NULL!	#NULL!
9	To me this means that different cultures that interact have competence towards each other. In other words, cultures understand each other even though they are different and are tolerant of one another.	18	female	yes	yes	no	no	only USA	yes	yes	6	6	6	6	6	6	6	6	6	6	6	6	6	6	6	6	6	6	6	6	6	#NULL!	#NULL!	#NULL!	#NULL!	#NULL!	#NULL!	#NULL!	#NULL!	#NULL!	#NULL!	#NULL!	#NULL!	#NULL!	#NULL!	#NULL!	#NULL!	#NULL!	#NULL!
10	To me, "intercultural competence" means the ability to understand that cultures differ from one another and the ability to recognize this and appreciate it. I think it also means being able to be respectful of other cultures and not view your own culture	19	female	yes	yes	no	no	only USA	yes	yes	4	5	4	3	5	4	6	6	6	6	6	6	6	5	6	6	6	6	4	6	5	#NULL!	#NULL!	#NULL!	#NULL!	#NULL!	#NULL!	#NULL!	#NULL!	#NULL!	#NULL!	#NULL!	#NULL!	#NULL!	#NULL!	#NULL!	#NULL!	#NULL!	#NULL!
11	People who are aware and can interact with the cultures of different countries and places, meaning that they have some degree of knowledge and do not automatically reject the different culture because it is different.	20	male	yes	yes	no	no	only USA	yes	yes	4	4	3	4	5	3	4	4	5	5	5	4	4	4	4	5	5	4	3	4	4	#NULL!	#NULL!	#NULL!	#NULL!	#NULL!	#NULL!	#NULL!	#NULL!	#NULL!	#NULL!	#NULL!	#NULL!	#NULL!	#NULL!	#NULL!	#NULL!	#NULL!	#NULL!
12	Intercultural competence means having an understanding of the differences and similarities between cultures; being knowledgeable about different cultures and how they relate to each other and to your own. Cultural sensitivity	18	female	yes	yes	yes	yes	USA+other	yes	yes	6	6	6	6	6	6	6	6	6	6	6	6	6	6	6	6	6	6	6	6	6	#NULL!	#NULL!	#NULL!	#NULL!	#NULL!	#NULL!	#NULL!	#NULL!	#NULL!	#NULL!	#NULL!	#NULL!	#NULL!	#NULL!	#NULL!	#NULL!	#NULL!	#NULL!
13	The ability to understand, respect, and tolerate cultures other than your own coexisting with your own culture.	18	female	yes	yes	no	no	only USA	no	no	5	5	4	4	6	4	4	4	5	5	5	5	6	5	6	6	5	4	5	5	5	#NULL!	#NULL!	#NULL!	#NULL!	#NULL!	#NULL!	#NULL!	#NULL!	#NULL!	#NULL!	#NULL!	#NULL!	#NULL!	#NULL!	#NULL!	#NULL!	#NULL!	#NULL!
14	Intercultural competence is the ability to live in a variety of cultures.	18	female	yes	yes	no	no	only USA	no	yes	5	6	5	5	5	4	6	5	4	5	5	6	6	4	6	5	5	5	4	5	4	#NULL!	#NULL!	#NULL!	#NULL!	#NULL!	#NULL!	0	2	#NULL!	#NULL!	#NULL!	#NULL!	#NULL!	#NULL!	#NULL!	#NULL!	#NULL!	#NULL!
15	How skilled/competent someone is compared to the rest of their culture. In other words, you would have high intercultural competence if you were considered very skilled/competent compared to most/all individuals in your society.	18	female	yes	yes	no	no	only USA	no	no	6	6	5	5	4	4	5	5	6	6	6	6	6	6	6	6	5	6	5	4	6	#NULL!	#NULL!	#NULL!	#NULL!	#NULL!	#NULL!	#NULL!	#NULL!	#NULL!	#NULL!	#NULL!	#NULL!	#NULL!	#NULL!	#NULL!	#NULL!	#NULL!	#NULL!
16	Intercultural competence means that you are able to understand other cultures in a non-discriminatory or condescending way. You appreciate cultures and believe that all people should cherish their own culture and not try to assimilate.	18	female	yes	yes	no	no	only USA	no	yes	3	1	3	4	5	1	5	6	5	5	6	5	6	5	6	5	4	5	4	5	5	#NULL!	#NULL!	#NULL!	#NULL!	#NULL!	#NULL!	#NULL!	#NULL!	#NULL!	#NULL!	#NULL!	#NULL!	#NULL!	#NULL!	#NULL!	#NULL!	#NULL!	#NULL!
17	Intercultural competence to me means that there is some mixing of cultures and that it has achieved some level of attainment.	19	male	yes	yes	no	no	only USA	no	no	4	6	6	4	4	4	6	5	5	5	5	5	6	6	6	6	5	5	5	5	5	#NULL!	#NULL!	#NULL!	#NULL!	#NULL!	#NULL!	#NULL!	#NULL!	#NULL!	#NULL!	#NULL!	#NULL!	#NULL!	#NULL!	#NULL!	#NULL!	#NULL!	#NULL!
18	Understanding all aspects of each culture- such as language, beliefs, traditions.	18	female	yes	yes	no	no	only USA	yes	yes	5	5	5	5	6	5	6	6	6	6	6	6	6	6	6	6	6	5	6	6	6	#NULL!	#NULL!	#NULL!	#NULL!	#NULL!	#NULL!	#NULL!	#NULL!	#NULL!	#NULL!	#NULL!	#NULL!	#NULL!	#NULL!	#NULL!	#NULL!	#NULL!	#NULL!
19	Understanding the ideas and beliefs of a culture different from your own.	19	female	yes	yes	no	no	only USA	no	no	3	5	3	5	5	5	5	5	5	5	5	5	6	6	6	6	5	6	5	5	5	#NULL!	#NULL!	#NULL!	#NULL!	#NULL!	#NULL!	#NULL!	#NULL!	#NULL!	#NULL!	#NULL!	#NULL!	#NULL!	#NULL!	#NULL!	#NULL!	#NULL!	#NULL!
20	It means that an individual is able to navigate between cultures well and without offending or using stereotypes and other potentially harm or hurtful tactics.	18	female	yes	yes	no	yes	USA+other	no	yes	4	6	4	4	6	6	6	6	6	6	6	4	6	6	6	6	6	6	6	6	5	#NULL!	#NULL!	#NULL!	#NULL!	#NULL!	#NULL!	#NULL!	#NULL!	#NULL!	#NULL!	#NULL!	#NULL!	#NULL!	#NULL!	#NULL!	#NULL!	#NULL!	#NULL!
21	This means that a person is open to ideas and beliefs of other cultures, and does not hold the idea that their own culture is the only one.	19	female	yes	yes	no	no	only USA	no	yes	5	6	5	5	5	6	6	6	6	6	6	6	6	6	6	6	6	6	6	6	6	#NULL!	#NULL!	#NULL!	#NULL!	#NULL!	#NULL!	#NULL!	#NULL!	#NULL!	#NULL!	#NULL!	#NULL!	#NULL!	#NULL!	#NULL!	#NULL!	#NULL!	#NULL!
22	I'm not really sure what that means but i think it could mean the way that a person understands different cultures.	19	female	yes	yes	no	no	only USA	no	no	4	5	4	4	5	4	5	5	5	5	6	6	6	5	6	6	5	5	4	5	5	#NULL!	#NULL!	#NULL!	#NULL!	#NULL!	#NULL!	#NULL!	#NULL!	#NULL!	#NULL!	#NULL!	#NULL!	#NULL!	#NULL!	#NULL!	#NULL!	#NULL!	#NULL!
23	Understanding the beliefs and values of other cultures so as to be able to engage with them in a meaningful way	19	male	yes	yes	no	no	only USA	no	yes	4	4	4	4	4	3	5	5	3	4	4	4	4	4	5	4	4	4	4	4	4	#NULL!	#NULL!	#NULL!	#NULL!	#NULL!	#NULL!	#NULL!	#NULL!	#NULL!	#NULL!	#NULL!	#NULL!	#NULL!	#NULL!	#NULL!	#NULL!	#NULL!	#NULL!
24	Intercultural competence is abilities, knowledge, and skills to understand and participate in various cultures. Cultures can relate to any ethnic, social, economic, or regional ect. backgrounds.	20	female	yes	yes	no	no	only USA	no	yes	5	5	5	4	4	6	6	6	6	6	6	6	6	6	6	6	6	6	6	6	6	#NULL!	#NULL!	#NULL!	#NULL!	#NULL!	#NULL!	#NULL!	#NULL!	#NULL!	#NULL!	#NULL!	#NULL!	#NULL!	#NULL!	#NULL!	#NULL!	#NULL!	#NULL!
25	I believe that intercultural competence means understanding and empathy for cultures other than your own.	19	female	yes	yes	no	no	only USA	no	no	5	5	2	4	5	6	6	6	6	6	6	6	6	5	6	6	6	5	4	6	6	#NULL!	#NULL!	#NULL!	#NULL!	#NULL!	#NULL!	#NULL!	#NULL!	#NULL!	#NULL!	#NULL!	#NULL!	#NULL!	#NULL!	#NULL!	#NULL!	#NULL!	#NULL!
27	Intercultural competence could mean your knowledge and understanding of cultures other than your own.	18	female	yes	yes	no	no	only USA	yes	no	4	6	4	4	4	5	5	6	4	4	6	5	2	3	6	5	5	5	4	3	5	#NULL!	#NULL!	#NULL!	#NULL!	#NULL!	#NULL!	#NULL!	#NULL!	#NULL!	#NULL!	#NULL!	#NULL!	#NULL!	#NULL!	#NULL!	#NULL!	#NULL!	#NULL!
28	I believe intercultural competence is the ability to choose different cultural lenses to analyze one phenomenon considering that ideology, interpersonal customs, law, and religion are all socially constructed differently in different cultures.	18	female	yes	yes	no	no	only USA	no	yes	5	5	4	4	5	5	6	6	5	6	5	5	6	4	5	6	5	6	4	4	5	0	3	#NULL!	#NULL!	#NULL!	#NULL!	#NULL!	#NULL!	#NULL!	#NULL!	#NULL!	#NULL!	#NULL!	#NULL!	#NULL!	#NULL!	#NULL!	#NULL!
29	Intercultural competence means a decent working knowledge of other cultures' practices and norms, so that one may interact with people from other cultures with respect and understanding.	19	male	yes	yes	no	no	only USA	no	yes	4	6	4	3	6	5	6	6	6	6	6	5	6	5	6	6	5	6	4	4	4	#NULL!	#NULL!	#NULL!	#NULL!	#NULL!	#NULL!	#NULL!	#NULL!	#NULL!	#NULL!	#NULL!	#NULL!	#NULL!	#NULL!	#NULL!	#NULL!	#NULL!	#NULL!
30	It means you understand other cultures and you are accepting of them	18	female	yes	yes	no	no	only USA	no	no	5	5	5	4	5	4	2	5	4	4	5	4	2	4	5	5	5	5	5	5	5	#NULL!	#NULL!	#NULL!	#NULL!	#NULL!	#NULL!	#NULL!	#NULL!	#NULL!	#NULL!	#NULL!	#NULL!	#NULL!	#NULL!	#NULL!	#NULL!	#NULL!	#NULL!
31	I just woke up so I am a little fuzzy but intercultural competence is accepting that all other cultures are equally as competent as you are?	19	female	yes	yes	no	no	only USA	no	yes	4	5	4	4	3	4	5	5	5	5	3	3	5	5	5	5	5	4	4	5	4	#NULL!	#NULL!	#NULL!	#NULL!	#NULL!	#NULL!	0	1	#NULL!	#NULL!	#NULL!	#NULL!	#NULL!	#NULL!	#NULL!	#NULL!	#NULL!	#NULL!
32	It means that within every culture we must understand the values of each culture	18	female	yes	yes	no	no	only USA	no	no	5	6	5	5	4	5	6	6	5	5	6	5	5	6	5	6	5	5	5	6	5	#NULL!	#NULL!	#NULL!	#NULL!	#NULL!	#NULL!	#NULL!	#NULL!	#NULL!	#NULL!	#NULL!	#NULL!	#NULL!	#NULL!	#NULL!	#NULL!	#NULL!	#NULL!
33	Being able and willing to understand/make an effort to understand cultures that are not your own; Being tolerant of other cultures, being supportive of other cultures	19	female	yes	yes	no	no	only USA	no	yes	4	6	4	4	6	5	6	6	6	6	6	6	6	6	6	6	6	6	5	6	6	#NULL!	#NULL!	#NULL!	#NULL!	#NULL!	#NULL!	#NULL!	#NULL!	#NULL!	#NULL!	#NULL!	#NULL!	#NULL!	#NULL!	#NULL!	#NULL!	#NULL!	#NULL!
34	The ability to view and understand other culture's values without bias. You have your own views, but that doesn't make the other culture's views wrong just because they aren't the same as yours.	19	male	yes	yes	no	no	only USA	no	yes	5	5	5	5	5	5	5	5	5	5	5	5	5	5	5	5	5	5	5	5	5	#NULL!	#NULL!	#NULL!	#NULL!	#NULL!	#NULL!	#NULL!	#NULL!	#NULL!	#NULL!	#NULL!	#NULL!	#NULL!	#NULL!	#NULL!	#NULL!	#NULL!	#NULL!
35	This means that people can understand the different cultures that exist in the world and connect them.	18	female	yes	yes	no	no	only USA	no	no	5	5	6	5	3	5	5	5	6	6	6	5	6	6	6	6	6	6	5	6	5	#NULL!	#NULL!	#NULL!	#NULL!	#NULL!	#NULL!	#NULL!	#NULL!	0	3	#NULL!	#NULL!	#NULL!	#NULL!	#NULL!	#NULL!	#NULL!	#NULL!
36	Intercultural competence means being able to stand up for what you believe is right even if it means going against your own culture	18	female	no	yes	no	no	only USA	no	yes	5	5	4	3	3	3	5	5	5	5	5	4	5	5	5	5	5	4	3	5	4	#NULL!	#NULL!	#NULL!	#NULL!	#NULL!	#NULL!	#NULL!	#NULL!	#NULL!	#NULL!	#NULL!	#NULL!	#NULL!	#NULL!	#NULL!	#NULL!	#NULL!	#NULL!
37	Intercultural competence means the competency between various cultures.	18	female	no	yes	yes	yes	USA+other	yes	yes	1	4	3	4	3	4	6	6	4	4	4	5	3	3	5	5	4	3	3	3	4	#NULL!	#NULL!	0	3	#NULL!	#NULL!	#NULL!	#NULL!	#NULL!	#NULL!	#NULL!	#NULL!	#NULL!	#NULL!	#NULL!	#NULL!	#NULL!	#NULL!
39	When someone does not know or is ignorant about a country's culture and belief, and refuses to accept them.	18	male	no	yes	no	yes	USA+other	no	yes	2	2	5	2	2	3	6	3	2	4	3	4	2	4	2	4	4	4	2	2	4	#NULL!	#NULL!	#NULL!	#NULL!	#NULL!	#NULL!	#NULL!	#NULL!	#NULL!	#NULL!	#NULL!	#NULL!	#NULL!	#NULL!	#NULL!	#NULL!	#NULL!	#NULL!
40	For me, intercultural competence means that communicating with the people from different parts of my country, different countries of the world, and the people who are different races and have different backgrounds. Respecting others' culture and having in	19	female	no	yes	no	yes	USA+other	yes	yes	5	5	5	5	4	4	5	5	4	4	5	5	6	4	6	6	5	5	4	3	5	#NULL!	#NULL!	#NULL!	#NULL!	#NULL!	#NULL!	#NULL!	#NULL!	#NULL!	#NULL!	#NULL!	#NULL!	#NULL!	#NULL!	#NULL!	#NULL!	#NULL!	#NULL!
41	the competition of various culture inside a entire culture	18	male	no	yes	no	yes	USA+other	no	yes	6	6	6	6	4	6	6	6	6	6	6	6	6	6	6	6	6	6	4	4	6	0	3	#NULL!	#NULL!	#NULL!	#NULL!	#NULL!	#NULL!	0	2	#NULL!	#NULL!	#NULL!	#NULL!	#NULL!	#NULL!	#NULL!	#NULL!
42	The understanding of communicating with more than one culture.	18	female	no	yes	no	no	only USA	no	no	5	4	4	5	3	3	5	6	6	4	6	5	6	5	5	6	6	4	3	5	3	#NULL!	#NULL!	#NULL!	#NULL!	#NULL!	#NULL!	#NULL!	#NULL!	#NULL!	#NULL!	#NULL!	#NULL!	#NULL!	#NULL!	0	1	#NULL!	#NULL!
43	Intercultural competence is being aware of different cultures and their beliefs. In addition, intercultural competence also means to me respecting these cultures and not degrading someone's beliefs or values.	18	female	no	yes	no	no	only USA	no	no	5	5	3	3	4	6	6	6	6	5	5	5	2	5	6	6	5	5	5	6	5	#NULL!	#NULL!	#NULL!	#NULL!	#NULL!	#NULL!	#NULL!	#NULL!	#NULL!	#NULL!	#NULL!	#NULL!	#NULL!	#NULL!	#NULL!	#NULL!	#NULL!	#NULL!
44	Ability to understand and learn different cultures ; enjoy travelling around and experiencing different cultures and interact with different people	19	female	no	no	no	yes	USA+other	yes	yes	4	6	5	6	4	4	4	5	6	6	6	4	4	4	6	6	5	5	4	6	5	#NULL!	#NULL!	#NULL!	#NULL!	#NULL!	#NULL!	#NULL!	#NULL!	#NULL!	#NULL!	#NULL!	#NULL!	#NULL!	#NULL!	0	1	#NULL!	#NULL!
45	intercultural competence means the difference between cultures that us created in the society due to stereotypes.	18	female	no	yes	yes	yes	USA+other	yes	yes	4	3	4	3	3	3	5	3	4	4	3	4	3	3	3	3	3	4	3	3	4	#NULL!	#NULL!	#NULL!	#NULL!	#NULL!	#NULL!	#NULL!	#NULL!	#NULL!	#NULL!	#NULL!	#NULL!	#NULL!	#NULL!	0	3	#NULL!	#NULL!
46	Intercultural competence is the ability of one person to be able to communicate and understand other cultures and what other cultures believe in , what types of norms they have etc.	18	female	yes	yes	yes	yes	USA+other	yes	no	5	6	5	6	6	5	6	6	5	5	6	4	6	4	6	6	6	6	5	6	4	#NULL!	#NULL!	#NULL!	#NULL!	#NULL!	#NULL!	#NULL!	#NULL!	#NULL!	#NULL!	#NULL!	#NULL!	#NULL!	#NULL!	#NULL!	#NULL!	#NULL!	#NULL!
47	Intercultural competence means the acceptance of cross-culture dilemmas. The idea of how progressive one's thinking is on cross-cultural things such as the intersection between race, gender, class, or sexual orientation.	18	male	yes	yes	yes	yes	USA+other	yes	yes	5	6	4	5	6	4	5	6	6	5	4	5	5	4	6	6	5	6	4	4	3	#NULL!	#NULL!	#NULL!	#NULL!	#NULL!	#NULL!	#NULL!	#NULL!	#NULL!	#NULL!	#NULL!	#NULL!	#NULL!	#NULL!	#NULL!	#NULL!	#NULL!	#NULL!
48	Intercultural competence is the ability to understand other cultures and interact with other people in a way that helps improve the world at large.	18	male	yes	yes	no	no	only USA	no	no	6	6	5	4	6	6	6	6	6	6	6	6	6	6	6	6	6	6	5	6	6	#NULL!	#NULL!	#NULL!	#NULL!	#NULL!	#NULL!	#NULL!	#NULL!	#NULL!	#NULL!	#NULL!	#NULL!	#NULL!	#NULL!	#NULL!	#NULL!	#NULL!	#NULL!
49	I think that it is referring to people being respectful of others' cultural background and understanding that people come from different places and have different traditions based on how they were raised.	19	female	yes	yes	no	no	only USA	no	no	5	5	5	5	4	6	6	6	6	6	6	5	6	6	6	6	5	6	4	5	6	#NULL!	#NULL!	#NULL!	#NULL!	#NULL!	#NULL!	#NULL!	#NULL!	#NULL!	#NULL!	#NULL!	#NULL!	#NULL!	#NULL!	#NULL!	#NULL!	#NULL!	#NULL!
50	Being able to intelligently interact with those who are part of a different culture than one's own.	19	male	yes	yes	no	no	only USA	no	yes	5	6	4	4	5	4	6	5	4	5	6	5	6	4	6	5	5	6	4	5	4	#NULL!	#NULL!	#NULL!	#NULL!	#NULL!	#NULL!	#NULL!	#NULL!	#NULL!	#NULL!	#NULL!	#NULL!	#NULL!	#NULL!	#NULL!	#NULL!	#NULL!	#NULL!
51	While I'm not quite sure of this exact term, by adding the two definitions together- "intercultural" and "competence" I'm guessing this concept means sufficiently able to exist within multiple cultures simultaneously.	18	female	no	yes	no	no	only USA	no	no	4	5	3	4	5	4	5	6	6	5	5	5	6	5	6	5	6	6	4	5	6	#NULL!	#NULL!	#NULL!	#NULL!	#NULL!	#NULL!	#NULL!	#NULL!	#NULL!	#NULL!	#NULL!	#NULL!	#NULL!	#NULL!	#NULL!	#NULL!	#NULL!	#NULL!
52	In my guess, "intercultural competence" means the ability to interact and adapt between different cultures	18	male	no	no	no	yes	USA+other	no	no	5	5	5	5	5	5	5	5	5	5	5	5	5	5	5	5	6	6	5	5	5	#NULL!	#NULL!	#NULL!	#NULL!	#NULL!	#NULL!	0	1	#NULL!	#NULL!	#NULL!	#NULL!	#NULL!	#NULL!	#NULL!	#NULL!	#NULL!	#NULL!
53	It means that everyone should be able to intermingle and interact with different cultures without offending any and everyone has pretty much the same capabilities and should be given the same opportunities but often are not.	18	female	yes	yes	no	no	only USA	no	yes	6	6	4	5	6	6	6	6	6	6	6	1	6	6	6	6	4	6	2	6	6	#NULL!	#NULL!	#NULL!	#NULL!	#NULL!	#NULL!	#NULL!	#NULL!	#NULL!	#NULL!	#NULL!	#NULL!	#NULL!	#NULL!	#NULL!	#NULL!	#NULL!	#NULL!
54	Intercultural competence means an understanding or deep comprehension of cultures. It is have understanding or knowledge of the way cultures interact or intertwine with each in today's society.	19	female	yes	yes	no	no	only USA	no	yes	4	6	4	4	5	6	6	6	6	6	5	5	6	5	5	6	4	5	5	5	5	#NULL!	#NULL!	#NULL!	#NULL!	#NULL!	#NULL!	#NULL!	#NULL!	#NULL!	#NULL!	#NULL!	#NULL!	#NULL!	#NULL!	#NULL!	#NULL!	#NULL!	#NULL!
55	a person who only is with in one culture	18	female	yes	yes	no	no	only USA	no	no	5	5	4	5	4	6	5	6	6	6	6	5	6	4	5	6	6	6	4	6	5	0	3	#NULL!	#NULL!	#NULL!	#NULL!	#NULL!	#NULL!	#NULL!	#NULL!	#NULL!	#NULL!	#NULL!	#NULL!	#NULL!	#NULL!	#NULL!	#NULL!
56	The ability to understand other cultures.	19	female	yes	yes	no	no	only USA	no	yes	5	6	5	5	6	5	6	6	5	6	6	6	6	6	6	6	6	6	6	6	6	#NULL!	#NULL!	#NULL!	#NULL!	#NULL!	#NULL!	#NULL!	#NULL!	#NULL!	#NULL!	#NULL!	#NULL!	#NULL!	#NULL!	#NULL!	#NULL!	#NULL!	#NULL!
57	This mean that you, yourself have an understanding of different cultures.	20	female	yes	yes	no	no	only USA	no	yes	5	5	5	5	4	5	4	5	6	6	6	5	5	5	5	5	5	5	5	5	5	#NULL!	#NULL!	#NULL!	#NULL!	#NULL!	#NULL!	#NULL!	#NULL!	#NULL!	#NULL!	#NULL!	#NULL!	#NULL!	#NULL!	#NULL!	#NULL!	#NULL!	#NULL!
58	I believe intercultural competence means having an understanding and respect for other cultures around you and around the world.	18	female	yes	yes	no	no	only USA	no	yes	5	6	5	6	5	5	6	6	5	5	5	6	6	5	6	6	6	6	4	6	5	#NULL!	#NULL!	#NULL!	#NULL!	#NULL!	#NULL!	#NULL!	#NULL!	#NULL!	#NULL!	#NULL!	#NULL!	#NULL!	#NULL!	#NULL!	#NULL!	#NULL!	#NULL!
59	acceptance of other cultures	19	female	no	yes	no	no	only USA	no	yes	4	4	4	2	4	4	5	5	5	5	5	3	5	5	5	5	5	5	4	5	4	#NULL!	#NULL!	#NULL!	#NULL!	#NULL!	#NULL!	0	2	#NULL!	#NULL!	#NULL!	#NULL!	#NULL!	#NULL!	#NULL!	#NULL!	#NULL!	#NULL!
60	Intercultural competence, to me, is not only having a basic knowledge of other cultures, but also knowing how to interact with people of other cultures comfortably. As well as being able to understand the issues faced by other cultures besides your own. E	18	female	yes	yes	no	no	only USA	no	no	4	6	4	3	6	6	6	6	6	6	6	6	6	6	6	6	6	6	5	6	6	#NULL!	#NULL!	#NULL!	#NULL!	#NULL!	#NULL!	#NULL!	#NULL!	#NULL!	#NULL!	#NULL!	#NULL!	#NULL!	#NULL!	#NULL!	#NULL!	#NULL!	#NULL!
61	Intercultural competence means understanding other cultures and appreciating them.	18	female	yes	yes	no	no	only USA	no	no	5	5	6	6	6	4	6	6	6	5	6	5	6	4	6	5	6	6	4	6	5	#NULL!	#NULL!	#NULL!	#NULL!	#NULL!	#NULL!	#NULL!	#NULL!	#NULL!	#NULL!	#NULL!	#NULL!	#NULL!	#NULL!	#NULL!	#NULL!	#NULL!	#NULL!
62	The conflict between different culture. Everyone of them is trying to take over others.	18	male	no	no	yes	yes	USA+other	yes	no	5	5	4	5	5	4	4	5	5	3	5	4	6	4	6	5	4	6	3	5	5	#NULL!	#NULL!	#NULL!	#NULL!	#NULL!	#NULL!	0	1	#NULL!	#NULL!	#NULL!	#NULL!	#NULL!	#NULL!	#NULL!	#NULL!	#NULL!	#NULL!
63	i have no idea what it means maybe it means being wordily	20	female	no	yes	no	yes	USA+other	yes	no	6	6	4	4	4	6	6	6	6	6	5	6	6	6	6	6	5	6	5	2	6	#NULL!	#NULL!	#NULL!	#NULL!	#NULL!	#NULL!	#NULL!	#NULL!	#NULL!	#NULL!	#NULL!	#NULL!	#NULL!	#NULL!	#NULL!	#NULL!	#NULL!	#NULL!
65	Intercultural competence means to have the social ability to comply with and respect the rituals and practices of cultures other than your own.	19	male	yes	yes	no	no	only USA	no	yes	5	6	6	6	5	4	6	6	4	4	5	6	6	6	6	6	5	6	6	6	6	#NULL!	#NULL!	#NULL!	#NULL!	#NULL!	#NULL!	0	2	#NULL!	#NULL!	#NULL!	#NULL!	#NULL!	#NULL!	#NULL!	#NULL!	#NULL!	#NULL!
66	Intercultural competence is the understanding of ones culture in relation to the world	18	female	no	yes	no	no	only USA	no	no	4	3	2	3	5	4	6	6	5	4	5	3	6	4	6	5	5	5	4	4	4	#NULL!	#NULL!	#NULL!	#NULL!	#NULL!	#NULL!	#NULL!	#NULL!	#NULL!	#NULL!	#NULL!	#NULL!	#NULL!	#NULL!	#NULL!	#NULL!	#NULL!	#NULL!
68	different culture value various forms of intelligence in somewhat different degrees. For intercultural competence, it may means that regarding to specific aspects, some culture is good at the aspects that they value a lot.	18	female	no	no	yes	yes	USA+other	no	yes	5	5	5	4	4	5	5	5	5	5	6	5	5	5	5	5	5	2	3	6	4	#NULL!	#NULL!	#NULL!	#NULL!	#NULL!	#NULL!	#NULL!	#NULL!	0	3	#NULL!	#NULL!	#NULL!	#NULL!	#NULL!	#NULL!	#NULL!	#NULL!
69	Although I am not 100% positive what "intercultural competence" directly means. I believe that intercultural competence is being aware of other cultures other than your own.	18	female	no	yes	no	no	only USA	no	no	5	5	5	5	4	5	3	5	6	5	5	3	5	5	6	6	5	4	5	6	5	#NULL!	#NULL!	#NULL!	#NULL!	#NULL!	#NULL!	#NULL!	#NULL!	#NULL!	#NULL!	#NULL!	#NULL!	#NULL!	#NULL!	#NULL!	#NULL!	#NULL!	#NULL!
70	being involved and being able to understand multiple different cultures	19	female	yes	yes	no	no	only USA	no	no	3	5	4	3	3	5	6	5	5	5	5	5	2	5	5	6	5	5	5	5	5	#NULL!	#NULL!	#NULL!	#NULL!	#NULL!	#NULL!	#NULL!	#NULL!	#NULL!	#NULL!	#NULL!	#NULL!	#NULL!	#NULL!	#NULL!	#NULL!	#NULL!	#NULL!
71	This means people from different culture need to compete with each other. For example, if a company decides to hire people, the manager needs to consider about choosing a person who has the same cultural background with him but has least skilled or choosi	19	female	no	yes	yes	yes	USA+other	yes	yes	6	6	6	6	4	5	4	6	6	6	6	6	6	6	6	6	3	6	6	1	6	0	3	#NULL!	#NULL!	#NULL!	#NULL!	#NULL!	#NULL!	#NULL!	#NULL!	#NULL!	#NULL!	#NULL!	#NULL!	#NULL!	#NULL!	#NULL!	#NULL!
72	Intercultural competence means that people of all different cultures have the equal ability to do what those in other cultures can do.	18	female	yes	yes	no	no	only USA	no	no	3	4	3	3	4	5	5	5	5	5	4	3	4	5	5	6	5	4	4	5	5	0	3	#NULL!	#NULL!	#NULL!	#NULL!	#NULL!	#NULL!	#NULL!	#NULL!	#NULL!	#NULL!	#NULL!	#NULL!	#NULL!	#NULL!	#NULL!	#NULL!
73	The ability of an individual or a society to be accepting towards people of different cultures or backgrounds	18	male	yes	yes	no	no	only USA	no	yes	6	6	6	6	6	6	6	6	6	6	6	6	6	6	6	6	6	6	6	5	6	#NULL!	#NULL!	#NULL!	#NULL!	#NULL!	#NULL!	#NULL!	#NULL!	#NULL!	#NULL!	#NULL!	#NULL!	#NULL!	#NULL!	#NULL!	#NULL!	#NULL!	#NULL!
74	Understanding the lifestyle of people who come from a different culture than you	19	female	yes	yes	no	no	only USA	no	yes	4	4	4	4	5	6	6	6	6	6	5	4	6	5	6	6	6	5	4	6	4	#NULL!	#NULL!	#NULL!	#NULL!	#NULL!	#NULL!	#NULL!	#NULL!	#NULL!	#NULL!	#NULL!	#NULL!	#NULL!	#NULL!	#NULL!	#NULL!	#NULL!	#NULL!
75	knowing other cultures	19	female	yes	yes	no	no	only USA	no	no	5	2	4	4	4	5	4	4	2	2	6	6	5	3	6	5	3	4	6	5	2	#NULL!	#NULL!	#NULL!	#NULL!	#NULL!	#NULL!	0	3	#NULL!	#NULL!	#NULL!	#NULL!	#NULL!	#NULL!	#NULL!	#NULL!	#NULL!	#NULL!
76	Understanding of different values and beliefs within a culture	18	female	yes	yes	no	no	only USA	no	no	4	3	4	3	3	3	4	4	4	4	4	3	4	4	4	4	4	3	3	4	3	#NULL!	#NULL!	#NULL!	#NULL!	#NULL!	#NULL!	#NULL!	#NULL!	#NULL!	#NULL!	#NULL!	#NULL!	#NULL!	#NULL!	#NULL!	#NULL!	#NULL!	#NULL!
77	To be well-versed and understanding of other cultures and how they intertwine	18	female	yes	yes	no	no	only USA	no	no	2	5	5	6	3	5	6	5	6	6	5	6	3	4	5	6	6	4	3	1	6	#NULL!	#NULL!	#NULL!	#NULL!	#NULL!	#NULL!	#NULL!	#NULL!	#NULL!	#NULL!	#NULL!	#NULL!	#NULL!	#NULL!	#NULL!	#NULL!	#NULL!	#NULL!
78	Intercultural Competence is when you are able to be immersed in a culture that isn't your own, yet you are still able to prosper	19	male	yes	yes	yes	yes	USA+other	yes	yes	6	5	5	6	6	5	5	6	6	6	6	6	6	6	6	6	6	6	4	5	6	#NULL!	#NULL!	#NULL!	#NULL!	#NULL!	#NULL!	#NULL!	#NULL!	#NULL!	#NULL!	#NULL!	#NULL!	#NULL!	#NULL!	#NULL!	#NULL!	#NULL!	#NULL!
79	an understanding of other cultures and how they interact together...	19	female	yes	yes	no	no	only USA	yes	yes	5	6	5	4	6	6	6	6	6	6	6	5	6	6	6	6	6	5	3	6	6	#NULL!	#NULL!	#NULL!	#NULL!	#NULL!	#NULL!	#NULL!	#NULL!	#NULL!	#NULL!	#NULL!	#NULL!	#NULL!	#NULL!	#NULL!	#NULL!	#NULL!	#NULL!
80	The ability to to tolerate, get along and communicate with various people of different cultural backgrounds.	19	female	no	yes	yes	yes	USA+other	yes	yes	6	4	2	2	3	6	6	4	5	5	5	6	6	6	6	6	6	6	4	5	5	#NULL!	#NULL!	#NULL!	#NULL!	#NULL!	#NULL!	#NULL!	#NULL!	#NULL!	#NULL!	#NULL!	#NULL!	#NULL!	#NULL!	#NULL!	#NULL!	#NULL!	#NULL!
81	Someone is efficient at completing tasks in different cultural situations. This could imply one can do the same task in different cultures or different tasks based on each culture.	20	male	yes	yes	no	no	only USA	no	no	5	4	1	5	4	4	3	5	5	5	5	5	5	3	5	5	5	4	3	4	4	#NULL!	#NULL!	#NULL!	#NULL!	#NULL!	#NULL!	#NULL!	#NULL!	#NULL!	#NULL!	#NULL!	#NULL!	#NULL!	#NULL!	#NULL!	#NULL!	#NULL!	#NULL!
83	The ability to successfully integrate other cultures into ones life, and be able to work with those of other culture.	19	male	yes	yes	no	no	only USA	no	yes	5	5	4	5	4	5	5	6	6	6	6	6	5	6	6	6	6	6	5	6	6	#NULL!	#NULL!	#NULL!	#NULL!	#NULL!	#NULL!	#NULL!	#NULL!	#NULL!	#NULL!	#NULL!	#NULL!	#NULL!	#NULL!	#NULL!	#NULL!	#NULL!	#NULL!
85	To be able to talk and interact effectively with other cultures.	19	female	yes	yes	no	no	only USA	no	no	3	4	4	3	4	3	5	5	5	5	5	4	4	3	5	5	4	4	3	4	4	0	2	#NULL!	#NULL!	#NULL!	#NULL!	#NULL!	#NULL!	#NULL!	#NULL!	#NULL!	#NULL!	#NULL!	#NULL!	0	3	#NULL!	#NULL!
86	Humans are more comfortable being around people who look and act like them rather than exploring new cultures.	19	female	yes	yes	no	no	only USA	no	yes	5	5	4	5	5	4	6	6	5	5	5	5	5	5	5	5	5	5	4	5	5	#NULL!	#NULL!	#NULL!	#NULL!	#NULL!	#NULL!	#NULL!	#NULL!	#NULL!	#NULL!	#NULL!	#NULL!	#NULL!	#NULL!	#NULL!	#NULL!	#NULL!	#NULL!
87	Ones ability to properly fit in to the culture you are surrounded by and not be an outlier.	19	male	yes	yes	no	no	only USA	no	yes	6	5	6	5	4	4	6	6	6	5	6	5	6	6	6	6	5	5	5	6	5	#NULL!	#NULL!	#NULL!	#NULL!	#NULL!	#NULL!	0	3	#NULL!	#NULL!	#NULL!	#NULL!	#NULL!	#NULL!	#NULL!	#NULL!	#NULL!	#NULL!
88	Being able to understand different cultures succesfully	18	female	yes	yes	no	yes	USA+other	no	yes	4	6	5	6	3	5	5	5	5	5	5	5	5	5	5	5	5	5	4	4	2	#NULL!	#NULL!	#NULL!	#NULL!	#NULL!	#NULL!	#NULL!	#NULL!	#NULL!	#NULL!	#NULL!	#NULL!	#NULL!	#NULL!	0	3	#NULL!	#NULL!
90	When I think of intercultural competence, I think of the behavior between different cultures and the way these cultures can successfully and efficiently interact with one another. How it applies to me is that in my family, my mother, father, and my siblin	18	female	yes	yes	no	yes	USA+other	no	yes	6	5	5	6	6	4	5	6	6	6	6	6	6	1	6	6	6	5	3	6	6	#NULL!	#NULL!	#NULL!	#NULL!	#NULL!	#NULL!	#NULL!	#NULL!	#NULL!	#NULL!	#NULL!	#NULL!	#NULL!	#NULL!	#NULL!	#NULL!	#NULL!	#NULL!
92	To be able to communicate with someone who does not share the same cultural values as you	19	female	no	no	no	yes	USA+other	no	yes	4	3	3	2	6	4	3	1	1	2	2	2	1	3	1	1	1	4	3	4	2	#NULL!	#NULL!	#NULL!	#NULL!	#NULL!	#NULL!	#NULL!	#NULL!	#NULL!	#NULL!	#NULL!	#NULL!	#NULL!	#NULL!	#NULL!	#NULL!	#NULL!	#NULL!
93	As an international student, i think that this word means the capacity to think and act from a multicultural perspective.	18	male	no	no	no	yes	USA+other	no	yes	2	2	3	2	3	4	6	5	5	5	3	3	4	4	5	5	5	2	3	3	5	#NULL!	#NULL!	#NULL!	#NULL!	#NULL!	#NULL!	#NULL!	#NULL!	#NULL!	#NULL!	#NULL!	#NULL!	0	2	#NULL!	#NULL!	#NULL!	#NULL!
94	It is an understanding of many cultures and practices other than ones own.	18	male	yes	yes	no	no	only USA	no	yes	6	4	4	4	4	5	2	2	2	4	4	6	6	6	5	6	6	6	5	4	5	#NULL!	#NULL!	#NULL!	#NULL!	#NULL!	#NULL!	#NULL!	#NULL!	#NULL!	#NULL!	#NULL!	#NULL!	#NULL!	#NULL!	#NULL!	#NULL!	#NULL!	#NULL!
95	Understanding other cultures and people who are different from you	19	female	yes	yes	no	no	only USA	no	yes	5	6	4	5	6	6	6	6	6	6	6	6	6	6	6	6	5	6	6	6	6	#NULL!	#NULL!	#NULL!	#NULL!	#NULL!	#NULL!	#NULL!	#NULL!	#NULL!	#NULL!	#NULL!	#NULL!	#NULL!	#NULL!	#NULL!	#NULL!	#NULL!	#NULL!
96	Truthfully I have no idea what it means.	19	female	yes	yes	no	no	only USA	no	no	3	3	3	2	2	5	5	5	6	6	6	5	5	5	5	6	5	6	5	5	5	#NULL!	#NULL!	#NULL!	#NULL!	#NULL!	#NULL!	#NULL!	#NULL!	#NULL!	#NULL!	#NULL!	#NULL!	#NULL!	#NULL!	#NULL!	#NULL!	#NULL!	#NULL!
98	This seems to me like a more popular way to say political correctness. It means understanding what is appropriate or inappropriate to say or do when interacting with other cultures. I like this term better than political correctness because it does not h	19	male	yes	yes	yes	no	only USA	no	yes	5	5	4	3	3	5	6	6	6	6	6	5	5	5	6	6	2	6	6	5	5	#NULL!	#NULL!	#NULL!	#NULL!	#NULL!	#NULL!	#NULL!	#NULL!	#NULL!	#NULL!	#NULL!	#NULL!	#NULL!	#NULL!	#NULL!	#NULL!	#NULL!	#NULL!
99	Understanding/working with other cultures	19	female	yes	no	no	yes	USA+other	yes	yes	4	6	4	4	4	6	5	5	6	6	6	6	6	6	6	6	6	5	4	6	5	#NULL!	#NULL!	#NULL!	#NULL!	#NULL!	#NULL!	#NULL!	#NULL!	#NULL!	#NULL!	#NULL!	#NULL!	#NULL!	#NULL!	#NULL!	#NULL!	#NULL!	#NULL!
100	Understanding and respecting the cultures and traditions of other people	19	female	yes	yes	no	no	only USA	no	yes	4	5	4	4	5	5	5	5	4	5	5	5	5	5	5	5	5	5	4	5	4	#NULL!	#NULL!	#NULL!	#NULL!	#NULL!	#NULL!	0	1	#NULL!	#NULL!	#NULL!	#NULL!	#NULL!	#NULL!	#NULL!	#NULL!	#NULL!	#NULL!
101	To me, it means being aware and respectful of customs, traditions, and values of cultures that are not your own or that are unfamiliar.	19	female	yes	yes	no	no	only USA	no	no	5	6	4	3	4	1	6	6	5	5	6	6	6	4	5	6	5	6	4	5	5	#NULL!	#NULL!	#NULL!	#NULL!	#NULL!	#NULL!	#NULL!	#NULL!	#NULL!	#NULL!	#NULL!	#NULL!	#NULL!	#NULL!	#NULL!	#NULL!	#NULL!	#NULL!
102	The idea of different cultures blending and working together	18	female	yes	yes	no	no	only USA	no	no	4	4	5	5	5	3	4	5	5	4	6	3	6	4	5	5	6	4	3	6	5	#NULL!	#NULL!	#NULL!	#NULL!	#NULL!	#NULL!	#NULL!	#NULL!	#NULL!	#NULL!	#NULL!	#NULL!	#NULL!	#NULL!	#NULL!	#NULL!	#NULL!	#NULL!
103	The ability to understand transnational issues and the ability to connect on a level of personal understanding with people in different countries or regions of the world. Having the ability and knowledge to sympathize or empathize with other people becaus	19	male	yes	yes	no	no	only USA	no	yes	4	6	4	5	5	4	6	6	5	6	4	5	5	5	5	6	5	5	4	5	5	#NULL!	#NULL!	#NULL!	#NULL!	#NULL!	#NULL!	#NULL!	#NULL!	#NULL!	#NULL!	#NULL!	#NULL!	#NULL!	#NULL!	#NULL!	#NULL!	#NULL!	#NULL!
104	Intercultural competence to me means having a level of understanding and knowledge of other cultures and places and how they differ and relate to others. I would assume that someone who is interculturally competent is a tolerant person who has an awarenes	19	female	yes	yes	no	no	only USA	yes	yes	5	6	5	4	6	6	6	6	6	6	6	6	6	6	6	6	6	6	6	6	6	#NULL!	#NULL!	#NULL!	#NULL!	#NULL!	#NULL!	#NULL!	#NULL!	#NULL!	#NULL!	#NULL!	#NULL!	#NULL!	#NULL!	#NULL!	#NULL!	#NULL!	#NULL!
[truncated: 64 more columns]
